# Supplementary material for: The Luteovirus P4 Movement Protein Is a Suppressor of Systemic RNA Silencing
Source: Viruses. 2017 Oct 10;9(10):294. doi: 10.3390/v9100294 (PMC5691645; doi:10.3390/v9100294)
Supplement: Supplementary file 1 [file viruses-09-00294-s001.zip]

Archive with 2 entries (2 files):
- FigS1_final.png
- FigS2_final.png
